# Supplementary material for: Identification of Influenza PAN Endonuclease Inhibitors via 3D-QSAR Modeling and Docking-Based Virtual Screening
Source: Molecules. 2021 Nov 25;26(23):7129. doi: 10.3390/molecules26237129 (PMC8659138; doi:10.3390/molecules26237129)
Supplement: Supplementary file 1 [file molecules-26-07129-s001.zip]

Archive with 1 entries (1 files):
- molecules-1430463-supplementary.pdf
